# Supplementary material for: The valid publication of Salix suchowensis (Salicaceae)
Source: PhytoKeys. 2019 Sep 2;131:27–35. doi: 10.3897/phytokeys.131.37065 (PMC6733804; doi:10.3897/phytokeys.131.37065)
Supplement: XML Treatment for Salix suchowensis [file phytokeys.131.37065-treatment1.xml]

<!DOCTYPE tp:taxon-treatment
  PUBLIC "-//TaxonX//DTD Taxonomic Treatment Publishing DTD v0 20100105//EN" "tax-treatment-NSO.dtd">
<tp:taxon-treatment xmlns:tp="http://www.plazi.org/taxpub"><tp:treatment-meta><kwd-group><label>Taxon classification</label><kwd><named-content xmlns:xlink="http://www.w3.org/1999/xlink" content-type="kingdom">Plantae</named-content></kwd><kwd><named-content xmlns:xlink="http://www.w3.org/1999/xlink" content-type="order">Malpighiales</named-content></kwd><kwd><named-content xmlns:xlink="http://www.w3.org/1999/xlink" content-type="family">Salicaceae</named-content></kwd></kwd-group><mixed-citation publication-type="journal"><person-group><name><surname>He</surname><given-names>Li</given-names></name><name><surname>Liao</surname><given-names>Shuai</given-names></name><name><surname>Applequist</surname><given-names>Wendy</given-names></name><name><surname>Chen</surname><given-names>Shipin</given-names></name></person-group><article-title>The valid publication of <italic><tp:taxon-name><tp:taxon-name-part taxon-name-part-type="genus" reg="Salix">Salix</tp:taxon-name-part> <tp:taxon-name-part taxon-name-part-type="species" reg="suchowensis">suchowensis</tp:taxon-name-part></tp:taxon-name></italic> (<tp:taxon-name><tp:taxon-name-part taxon-name-part-type="family">Salicaceae</tp:taxon-name-part></tp:taxon-name>)</article-title><source>PhytoKeys</source><day>02</day><month>9</month><year>2019</year><volume>131</volume><fpage>27</fpage><lpage>35</lpage><pub-id pub-id-type="doi">10.3897/phytokeys.131.37065</pub-id></mixed-citation></tp:treatment-meta><tp:nomenclature><tp:taxon-name><object-id xmlns:xlink="http://www.w3.org/1999/xlink" content-type="arpha" xlink:type="simple">B11D84EBCEF35A69B9A977A24593F319</object-id>
            <tp:taxon-name-part taxon-name-part-type="genus" reg="Salix">Salix</tp:taxon-name-part>
            <tp:taxon-name-part taxon-name-part-type="species" reg="suchowensis">suchowensis</tp:taxon-name-part>
          </tp:taxon-name><tp:taxon-authority>W.C. Cheng in Cheng et al., Sci. Silvae Sin. 8(1): 4. 1963</tp:taxon-authority><xref ref-type="fig" rid="F1">Figures 1</xref><xref ref-type="fig" rid="F2">, 2</xref><xref ref-type="fig" rid="F3">, 3</xref></tp:nomenclature><tp:treatment-sec sec-type="Lectotype" id="SECID0EQJAE"><title>Lectotype</title><p><bold>(designated here).</bold> CHINA. Jiangsu: Nanjing, Arboretum of Nanjing Forestry University, 26 March 1954, <italic>C.T. Yang 20640</italic> (NF barcode 04801063!, ♀; isolectotypes: NF barcodes 04801045!, 04801047!, 04801048!, 04801051!, 04801060! &amp; 04801068!, ♀, NF barcode 04801064!, ♂). — For image of lectotype, see Fig. <xref ref-type="fig" rid="F2">2</xref>.</p><!--PageBreak --><p>Shrubs. Branches yellowish-green or purplish-red, glabrous; branchlets sparsely tomentose at first, becoming subglabrous. Buds glabrous. Stipules linear to lanceolate, 0.96–1.42(–2.5) cm; petiole 0.3–1 cm, margin remotely glandular dentate, pubescent to glabrous; leaf blade lanceolate, 5.17–12.25 × 0.63–1.7 cm, abaxially pale, both surfaces glabrous, tomentose when young, adaxially dull green, base cuneate, margin glandular denticulate, apex shortly acuminate; lateral veins diverging from midvein at 45–90°. Catkins before leaves emerge, densely flowered. Male catkin terete, 2.2–4 cm × 0.4–0.67 cm, sessile or subsessile, with scale-like leaflets at base; rachis grey tomentose. Female catkin up to 3.43 cm at maturity, sessile or subsessile, with scale-like leaflets at base. Floral bracts long obovate, abaxially villous, apex obtuse-rounded, purple black distally. Male flower: glands adaxial; stamens 2, connate throughout, anthers yellow or reddish-purple. Female flower: ovary conical, densely grey tomentose, ovules 3–7; stipe short to absent; style conspicuous; stigma 2-cleft. Capsule pilose.</p><fig id="F3" position="float" orientation="portrait"><object-id xmlns:xlink="http://www.w3.org/1999/xlink" content-type="doi" xlink:type="simple">10.3897/phytokeys.131.37065.figure3</object-id><object-id xmlns:xlink="http://www.w3.org/1999/xlink" content-type="arpha" xlink:type="simple">1DEC6FFB66B05BCA86E42671D72FD137</object-id><label>Figure 3.</label><caption><p><italic><tp:taxon-name><tp:taxon-name-part taxon-name-part-type="genus" reg="Salix">Salix</tp:taxon-name-part> <tp:taxon-name-part taxon-name-part-type="species" reg="suchowensis">suchowensis</tp:taxon-name-part></tp:taxon-name></italic>: <bold>A</bold> branchlet and leaf blades adaxially <bold>B</bold> female catkin <bold>C</bold> male catkin <bold>D</bold> leaf blades abaxially (photo credit: <bold>A, D</bold> by L. He <bold>B, C</bold> by Feiyi Guo).</p></caption><graphic xmlns:xlink="http://www.w3.org/1999/xlink" xlink:href="phytokeys-131-027-g003.jpg" position="float" orientation="portrait" xlink:type="simple" id="oo_328892.jpg"><uri content-type="original_file" xlink:type="simple">https://binary.pensoft.net/fig/328892</uri></graphic></fig></tp:treatment-sec><tp:treatment-sec sec-type="phenology" id="SECID0EELAE"><title>Phenology.</title><p>Flowering from March to April and fruiting in April and May.</p><p><bold>Habitat.</bold> Along rivers, stream-sides, or cultivated; near sea level to 900 m a.s.l.</p></tp:treatment-sec><tp:treatment-sec sec-type="distribution" id="SECID0ENLAE"><title>Distribution.</title><p>Beijing, Hebei, Henan, Jiangsu, Shandong, N Zhejiang.</p></tp:treatment-sec><tp:treatment-sec sec-type="material" id="SECID0ESLAE"><title>Additional material examined.</title><p>—CHINA. <bold>Beijing</bold>: Miyun County, Dajiaoyu, 5 May 1951, <italic>Y. Liu 1507-8</italic> (PE); Yudu Mountain, 900 m a.s.l., 11 June 2019, <italic>F.Y. Guo, Y.M. Wu &amp; D. Liu G2019061105</italic> (BJFC). <bold>Hebei</bold>: Daming County, Dongcao, 100 m <!--PageBreak -->a.s.l., 3 June 1972, <italic>Han 165</italic> (PE). <bold>Henan</bold>: Song County, Xiasi, 25 September 1956, <italic>Henanshenglinyeting 1217</italic> (PE). <bold>Jiangsu</bold>: Nanjing, Arboretum of Nanjing Forestry University, 12 April 1954, <italic>C.T. Yang 20645</italic> (NF); ibidem, 26 May 1956, <italic>R.B. Chen s.n.</italic> (NF); Xuanwu Road, 19 May 1956, <italic>C.T. Yang 10045</italic> (NF). <bold>Shandong</bold>: Gudao, Huanghenongchang, 16 July 1959, <italic>T.Y. Zhou 5412</italic> (NAS). <bold>Zhejiang</bold>: Zhuji, Paitou, 24 September 1934, <italic>Y.X. He 2952</italic> (NAS).</p></tp:treatment-sec><tp:treatment-sec><!--Section generated to contain objects referenced in tp:taxon-treatment.--><fig id="F1" position="float" orientation="portrait"><object-id xmlns:xlink="http://www.w3.org/1999/xlink" content-type="doi" xlink:type="simple">10.3897/phytokeys.131.37065.figure1</object-id><object-id xmlns:xlink="http://www.w3.org/1999/xlink" content-type="arpha" xlink:type="simple">F2CEE08B2E415F008E30C8A8BCE827AD</object-id><label>Figure 1.</label><caption><p><italic><tp:taxon-name><tp:taxon-name-part taxon-name-part-type="genus" reg="Salix">Salix</tp:taxon-name-part> <tp:taxon-name-part taxon-name-part-type="species" reg="suchowensis">suchowensis</tp:taxon-name-part></tp:taxon-name></italic>: <italic>C.T. Yang 20640</italic> (NF barcode 04801064!, ♂, isolectotype).</p></caption><graphic xmlns:xlink="http://www.w3.org/1999/xlink" xlink:href="phytokeys-131-027-g001.jpg" position="float" orientation="portrait" xlink:type="simple" id="oo_328890.jpg"><uri content-type="original_file" xlink:type="simple">https://binary.pensoft.net/fig/328890</uri></graphic></fig><fig id="F2" position="float" orientation="portrait"><object-id xmlns:xlink="http://www.w3.org/1999/xlink" content-type="doi" xlink:type="simple">10.3897/phytokeys.131.37065.figure2</object-id><object-id xmlns:xlink="http://www.w3.org/1999/xlink" content-type="arpha" xlink:type="simple">93C75C80624F5B31A19B79FCEF86AD18</object-id><label>Figure 2.</label><caption><p><italic><tp:taxon-name><tp:taxon-name-part taxon-name-part-type="genus" reg="Salix">Salix</tp:taxon-name-part> <tp:taxon-name-part taxon-name-part-type="species" reg="suchowensis">suchowensis</tp:taxon-name-part></tp:taxon-name></italic>: <italic>C.T. Yang 20640</italic> (NF barcode 04801063!, ♀, lectotype), renumbered <italic>20641</italic> in herbarium.</p></caption><graphic xmlns:xlink="http://www.w3.org/1999/xlink" xlink:href="phytokeys-131-027-g002.jpg" position="float" orientation="portrait" xlink:type="simple" id="oo_328891.jpg"><uri content-type="original_file" xlink:type="simple">https://binary.pensoft.net/fig/328891</uri></graphic></fig></tp:treatment-sec></tp:taxon-treatment>
